# Supplementary material for: Large-scale assessment of olfactory preferences and learning in Drosophila melanogaster: behavioral and genetic components
Source: PeerJ. 2015 Sep 1;3:e1214. doi: 10.7717/peerj.1214 (PMC4562235; doi:10.7717/peerj.1214)
Supplement: Data S1 — Population olfactory preferences [file peerj-03-1214-s001.txt]

Date	N_start 	N_start_after_starvation	Dead_after_starvation	First_plus_stimulus	Total_apple_choices	Total_orange_choices
16/07/13	255	230	25	orange	69	72
16/07/13	250	219	31	apple	54	70
16/07/13	252	241	11	orange	76	77
16/07/13	252	238	14	apple	48	55
16/07/13	250	234	16	orange	87	68
16/07/13	256	212	44	apple	55	60
16/07/13	255	214	41	orange	45	41
18/07/13	252	225	27	apple	67	66
18/07/13	250	220	30	orange	51	61
18/07/13	254	249	5	apple	70	103
18/07/13	255	248	7	orange	86	66
18/07/13	253	244	9	apple	67	79
18/07/13	253	237	16	orange	65	81
22/07/13	248	232	16	apple	69	80
22/07/13	251	238	13	orange	64	62
22/07/13	253	249	4	apple	95	85
22/07/13	247	237	10	orange	95	62
22/07/13	249	246	3	apple	84	78
22/07/13	256	250	6	orange	83	80
22/07/13	257	231	26	apple	48	97
22/07/13	256	251	5	orange	57	94
25/07/13	253	229	24	orange	77	69
25/07/13	254	237	17	apple	55	86
25/07/13	255	247	8	orange	80	94
25/07/13	250	243	7	apple	52	96
25/07/13	256	249	7	orange	75	67
25/07/13	242	232	10	apple	61	67
25/07/13	255	243	12	apple	68	73
