# Supplementary material for: Large-scale assessment of olfactory preferences and learning in Drosophila melanogaster: behavioral and genetic components
Source: PeerJ. 2015 Sep 1;3:e1214. doi: 10.7717/peerj.1214 (PMC4562235; doi:10.7717/peerj.1214)
Supplement: Data S2 — Population learning [file peerj-03-1214-s002.txt]

Date	N_start 	N_start_after_starvation	Dead_after_starvation	Plus_stimulus	Total_apple_choices	Total_orange_choices
10-Jun-13	204	197	7	apple	29	14
10-Jun-13	209	203	6	apple	20	22
10-Jun-13	213	205	8	apple	12	30
10-Jun-13	215	210	5	apple	21	6
18-Jun-13	220	188	32	apple	56	21
18-Jun-13	218	190	28	apple	29	31
18-Jun-13	216	204	12	apple	17	46
18-Jun-13	200	184	16	apple	32	44
25-Jun-13	206	179	27	apple	47	38
25-Jun-13	211	195	16	apple	14	58
27-Jun-13	214	197	17	apple	58	60
27-Jun-13	215	185	30	apple	22	67
27-Jun-13	219	210	9	apple	89	41
27-Jun-13	215	187	28	apple	23	62
2-Jul-13	251	231	20	apple	68	71
2-Jul-13	250	233	17	apple	56	84
2-Jul-13	253	227	26	apple	24	5
2-Jul-13	248	225	23	apple	19	106
4-Jul-13	254	250	4	apple	73	94
4-Jul-13	245	237	8	apple	64	84
4-Jul-13	250	238	12	apple	68	74
4-Jul-13	254	244	10	apple	50	94
9-Jul-13	243	235	8	apple	60	63
9-Jul-13	253	241	12	apple	62	75
9-Jul-13	242	229	13	apple	53	76
16-Jul-13	253	237	16	apple	24	35
18-Jul-13	250	242	8	apple	64	58
23-Jul-13	245	229	16	apple	64	68
25-Jul-13	259	243	16	apple	83	88
10-Jun-13	207	198	9	orange	8	7
10-Jun-13	211	206	5	orange	18	16
10-Jun-13	214	207	7	orange	9	28
10-Jun-13	220	204	16	orange	39	26
18-Jun-13	215	190	25	orange	20	63
18-Jun-13	219	199	20	orange	34	40
18-Jun-13	224	192	32	orange	17	78
18-Jun-13	212	185	27	orange	31	41
25-Jun-13	209	188	21	orange	54	36
25-Jun-13	210	197	13	orange	22	78
27-Jun-13	219	202	17	orange	17	84
27-Jun-13	217	199	18	orange	1	26
27-Jun-13	208	189	19	orange	42	37
27-Jun-13	206	194	12	orange	37	34
2-Jul-13	243	208	35	orange	24	39
2-Jul-13	249	218	31	orange	12	107
2-Jul-13	253	224	29	orange	15	55
2-Jul-13	256	215	41	orange	8	38
4-Jul-13	256	249	7	orange	47	93
4-Jul-13	244	236	8	orange	45	95
4-Jul-13	247	234	13	orange	49	76
4-Jul-13	244	236	8	orange	69	72
9-Jul-13	245	243	2	orange	56	73
9-Jul-13	249	245	4	orange	42	60
9-Jul-13	251	243	8	orange	65	69
16-Jul-13	255	219	36	orange	48	91
18-Jul-13	254	244	10	orange	86	83
23-Jul-13	254	241	13	orange	58	69
25-Jul-13	258	241	17	orange	21	46
