# Supplementary material for: Large-scale assessment of olfactory preferences and learning in Drosophila melanogaster: behavioral and genetic components
Source: PeerJ. 2015 Sep 1;3:e1214. doi: 10.7717/peerj.1214 (PMC4562235; doi:10.7717/peerj.1214)
Supplement: Data S3 — Inbred lines olfactory preferences [file peerj-03-1214-s003.txt]

Date	Fly_Type	Line	N_start	N_start_after_starvation	Hours_starvation	Dead_after_starvation	Second_plus_stimulus	Total_apple_choosers	Total_orange_choosers
2-Oct-13	R1_Dmel_raised_22deg	R1	40	40	15	0	apple	5	2
2-Oct-13	R1_Dmel_raised_22deg	R1	40	40	15	0	orange	6	5
2-Oct-13	R2_Dmel_raised_22deg	R2	40	40	15	0	apple	12	10
2-Oct-13	R2_Dmel_raised_22deg	R2	40	39	15	1	orange	12	7
2-Oct-13	R6_Dmel_raised_22deg	R6	40	40	15	0	apple	0	0
2-Oct-13	R6_Dmel_raised_22deg	R6	40	40	15	0	orange	0	0
2-Oct-13	R7_Dmel_raised_22deg	R7	40	38	15	2	apple	6	11
2-Oct-13	R7_Dmel_raised_22deg	R7	40	37	15	3	orange	8	12
2-Oct-13	R9_Dmel_raised_22deg	R9	40	39	15	1	apple	3	15
2-Oct-13	R9_Dmel_raised_22deg	R9	40	40	15	0	orange	5	7
3-Oct-13	B101_Dmel_raised_22deg	B101	40	35	15	5	apple	7	3
3-Oct-13	B101_Dmel_raised_22deg	B101	40	37	15	3	orange	11	4
3-Oct-13	B192_Dmel_raised_22deg	B192	40	40	15	0	apple	11	14
3-Oct-13	B192_Dmel_raised_22deg	B192	40	40	15	0	orange	20	11
3-Oct-13	B211_Dmel_raised_22deg	B211	40	40	15	0	apple	11	11
3-Oct-13	B211_Dmel_raised_22deg	B211	40	40	15	0	orange	19	4
3-Oct-13	R10_Dmel_raised_22deg	R10	40	34	15	6	apple	1	2
3-Oct-13	R10_Dmel_raised_22deg	R10	40	35	15	5	orange	2	3
3-Oct-13	R3_Dmel_raised_22deg	R3	40	40	15	0	apple	5	7
3-Oct-13	R3_Dmel_raised_22deg	R3	40	39	15	1	orange	10	9
3-Oct-13	R5_Dmel_raised_22deg	R5	40	40	15	0	apple	9	8
3-Oct-13	R5_Dmel_raised_22deg	R5	40	40	15	0	orange	6	10
4-Oct-13	R1_Dmel_raised_22deg	R1	40	35	15	5	apple	4	6
4-Oct-13	R1_Dmel_raised_22deg	R1	40	40	15	0	orange	0	4
4-Oct-13	R2_Dmel_raised_22deg	R2	40	40	15	0	apple	12	0
4-Oct-13	R2_Dmel_raised_22deg	R2	40	39	15	1	orange	7	21
4-Oct-13	R6_Dmel_raised_22deg	R6	40	34	15	6	apple	0	0
4-Oct-13	R6_Dmel_raised_22deg	R6	40	36	15	4	orange	0	0
4-Oct-13	R7_Dmel_raised_22deg	R7	40	40	15	0	apple	14	21
4-Oct-13	R7_Dmel_raised_22deg	R7	40	40	15	0	orange	18	14
4-Oct-13	R9_Dmel_raised_22deg	R9	40	38	15	2	apple	4	11
4-Oct-13	R9_Dmel_raised_22deg	R9	40	40	15	0	orange	17	6
8-Oct-13	B101_Dmel_raised_22deg	B101	40	38	15	2	apple	8	12
8-Oct-13	B101_Dmel_raised_22deg	B101	40	38	15	2	orange	9	8
8-Oct-13	B192_Dmel_raised_22deg	B192	40	35	15	5	apple	1	9
8-Oct-13	B192_Dmel_raised_22deg	B192	40	26	15	14	orange	4	10
8-Oct-13	B211_Dmel_raised_22deg	B211	40	40	15	0	apple	13	8
8-Oct-13	B211_Dmel_raised_22deg	B211	40	40	15	0	orange	13	8
8-Oct-13	R10_Dmel_raised_22deg	R10	40	28	15	12	apple	0	3
8-Oct-13	R10_Dmel_raised_22deg	R10	40	30	15	10	orange	4	11
8-Oct-13	R3_Dmel_raised_22deg	R3	40	34	15	6	apple	6	9
8-Oct-13	R3_Dmel_raised_22deg	R3	40	38	15	2	orange	14	3
8-Oct-13	R5_Dmel_raised_22deg	R5	40	36	15	4	apple	11	8
8-Oct-13	R5_Dmel_raised_22deg	R5	40	39	15	1	orange	10	12
9-Oct-13	R1_Dmel_raised_22deg	R1	40	38	15	2	apple	5	8
9-Oct-13	R1_Dmel_raised_22deg	R1	40	39	15	1	orange	1	19
9-Oct-13	R2_Dmel_raised_22deg	R2	40	37	15	3	apple	7	6
9-Oct-13	R2_Dmel_raised_22deg	R2	40	39	15	1	orange	0	22
9-Oct-13	R6_Dmel_raised_22deg	R6	40	40	15	0	apple	0	0
9-Oct-13	R6_Dmel_raised_22deg	R6	40	40	15	0	orange	0	0
9-Oct-13	R7_Dmel_raised_22deg	R7	40	39	15	1	apple	11	13
9-Oct-13	R7_Dmel_raised_22deg	R7	40	36	15	4	orange	1	23
9-Oct-13	R9_Dmel_raised_22deg	R9	40	35	15	5	apple	2	6
9-Oct-13	R9_Dmel_raised_22deg	R9	40	36	15	4	orange	3	10
10-Oct-13	B101_Dmel_raised_22deg	B101	40	39	15	1	apple	8	6
10-Oct-13	B101_Dmel_raised_22deg	B101	40	36	15	4	orange	5	8
10-Oct-13	B192_Dmel_raised_22deg	B192	40	40	15	0	apple	20	13
10-Oct-13	B192_Dmel_raised_22deg	B192	40	40	15	0	orange	15	17
10-Oct-13	B211_Dmel_raised_22deg	B211	40	39	15	1	apple	8	19
10-Oct-13	B211_Dmel_raised_22deg	B211	40	40	15	0	orange	10	6
10-Oct-13	R10_Dmel_raised_22deg	R10	40	39	15	1	apple	1	16
10-Oct-13	R10_Dmel_raised_22deg	R10	40	40	15	0	orange	10	6
10-Oct-13	R3_Dmel_raised_22deg	R3	40	40	15	0	apple	14	5
10-Oct-13	R3_Dmel_raised_22deg	R3	40	40	15	0	orange	13	14
10-Oct-13	R5_Dmel_raised_22deg	R5	40	40	15	0	apple	8	11
10-Oct-13	R5_Dmel_raised_22deg	R5	40	40	15	0	orange	2	15
11-Oct-13	R1_Dmel_raised_22deg	R1	40	39	15	1	apple	2	19
11-Oct-13	R1_Dmel_raised_22deg	R1	40	35	15	5	orange	4	6
11-Oct-13	R2_Dmel_raised_22deg	R2	40	39	15	1	apple	4	23
11-Oct-13	R2_Dmel_raised_22deg	R2	40	35	15	5	orange	0	18
11-Oct-13	R6_Dmel_raised_22deg	R6	40	37	15	3	apple	0	0
11-Oct-13	R6_Dmel_raised_22deg	R6	40	40	15	0	orange	0	0
11-Oct-13	R7_Dmel_raised_22deg	R7	40	33	15	7	apple	7	0
11-Oct-13	R7_Dmel_raised_22deg	R7	40	39	15	1	orange	9	8
11-Oct-13	R9_Dmel_raised_22deg	R9	40	37	15	3	apple	4	8
11-Oct-13	R9_Dmel_raised_22deg	R9	40	38	15	2	orange	6	3
14-Oct-13	R1_Dmel_raised_22deg	R1	40	40	15	0	apple	7	4
14-Oct-13	R1_Dmel_raised_22deg	R1	40	40	15	0	orange	6	3
14-Oct-13	R2_Dmel_raised_22deg	R2	40	40	15	0	apple	14	19
14-Oct-13	R2_Dmel_raised_22deg	R2	40	40	15	0	orange	4	14
14-Oct-13	R6_Dmel_raised_22deg	R6	40	40	15	0	apple	0	0
14-Oct-13	R6_Dmel_raised_22deg	R6	40	40	15	0	orange	0	0
14-Oct-13	R7_Dmel_raised_22deg	R7	40	40	15	0	apple	16	12
14-Oct-13	R7_Dmel_raised_22deg	R7	40	40	15	0	orange	15	14
14-Oct-13	R9_Dmel_raised_22deg	R9	40	40	15	0	apple	2	7
14-Oct-13	R9_Dmel_raised_22deg	R9	40	40	15	0	orange	10	3
15-Oct-13	R1_Dmel_raised_22deg	R1	40	40	15	0	apple	4	6
15-Oct-13	R1_Dmel_raised_22deg	R1	40	39	15	1	orange	0	3
15-Oct-13	R2_Dmel_raised_22deg	R2	40	33	15	7	apple	6	16
15-Oct-13	R2_Dmel_raised_22deg	R2	40	39	15	1	orange	16	0
15-Oct-13	R6_Dmel_raised_22deg	R6	40	35	15	5	apple	0	0
15-Oct-13	R6_Dmel_raised_22deg	R6	40	37	15	3	orange	0	0
15-Oct-13	R7_Dmel_raised_22deg	R7	40	33	15	7	apple	12	7
15-Oct-13	R7_Dmel_raised_22deg	R7	40	32	15	8	orange	7	15
15-Oct-13	R9_Dmel_raised_22deg	R9	40	33	15	7	apple	9	3
15-Oct-13	R9_Dmel_raised_22deg	R9	40	30	15	10	orange	1	9
16-Oct-13	B101_Dmel_raised_22deg	B101	40	39	15	1	apple	8	12
16-Oct-13	B101_Dmel_raised_22deg	B101	40	36	15	4	orange	2	13
16-Oct-13	B192_Dmel_raised_22deg	B192	40	40	15	0	apple	21	15
16-Oct-13	B192_Dmel_raised_22deg	B192	40	39	15	1	orange	17	16
16-Oct-13	B211_Dmel_raised_22deg	B211	40	31	15	9	apple	4	7
16-Oct-13	B211_Dmel_raised_22deg	B211	40	32	15	8	orange	7	6
16-Oct-13	R10_Dmel_raised_22deg	R10	40	31	15	9	apple	2	5
16-Oct-13	R10_Dmel_raised_22deg	R10	40	30	15	10	orange	1	3
16-Oct-13	R3_Dmel_raised_22deg	R3	40	37	15	3	apple	4	8
16-Oct-13	R3_Dmel_raised_22deg	R3	40	34	15	6	orange	2	11
16-Oct-13	R5_Dmel_raised_22deg	R5	40	37	15	3	apple	3	12
16-Oct-13	R5_Dmel_raised_22deg	R5	40	37	15	3	orange	9	13
17-Oct-13	B101_Dmel_raised_22deg	B101	40	29	15	11	apple	2	6
17-Oct-13	B101_Dmel_raised_22deg	B101	40	36	15	4	orange	10	8
17-Oct-13	B192_Dmel_raised_22deg	B192	40	39	15	1	apple	12	5
17-Oct-13	B192_Dmel_raised_22deg	B192	40	38	15	2	orange	17	9
17-Oct-13	B211_Dmel_raised_22deg	B211	40	39	15	1	apple	10	6
17-Oct-13	B211_Dmel_raised_22deg	B211	40	39	15	1	orange	9	11
17-Oct-13	R10_Dmel_raised_22deg	R10	40	30	15	10	apple	6	3
17-Oct-13	R10_Dmel_raised_22deg	R10	40	33	15	7	orange	2	5
17-Oct-13	R3_Dmel_raised_22deg	R3	40	39	15	1	apple	6	12
17-Oct-13	R3_Dmel_raised_22deg	R3	40	38	15	2	orange	5	10
17-Oct-13	R5_Dmel_raised_22deg	R5	40	33	15	7	apple	11	6
17-Oct-13	R5_Dmel_raised_22deg	R5	40	35	15	5	orange	9	6
25-nov-13	B101_Dmel_raised_22deg	B101	40	36	15	4	apple	3	5
25-nov-13	B101_Dmel_raised_22deg	B101	40	35	15	5	orange	11	2
25-nov-13	B192_Dmel_raised_22deg	B192	40	37	15	3	apple	4	18
25-nov-13	B192_Dmel_raised_22deg	B192	40	40	15	0	orange	12	20
25-nov-13	B211_Dmel_raised_22deg	B211	40	40	15	0	apple	7	8
25-nov-13	B211_Dmel_raised_22deg	B211	40	37	15	3	orange	11	14
25-nov-13	R10_Dmel_raised_22deg	R10	40	32	15	8	apple	1	7
25-nov-13	R10_Dmel_raised_22deg	R10	40	37	15	3	orange	0	3
25-nov-13	R3_Dmel_raised_22deg	R3	40	38	15	2	apple	7	8
25-nov-13	R3_Dmel_raised_22deg	R3	40	38	15	2	orange	22	0
25-nov-13	R5_Dmel_raised_22deg	R5	40	40	15	0	apple	8	10
25-nov-13	R5_Dmel_raised_22deg	R5	40	39	15	1	orange	4	9
26-nov-13	B101_Dmel_raised_22deg	B101	40	32	16	8	apple	6	0
26-nov-13	B101_Dmel_raised_22deg	B101	40	35	16	5	orange	7	5
26-nov-13	B192_Dmel_raised_22deg	B192	40	39	16	1	apple	2	11
26-nov-13	B192_Dmel_raised_22deg	B192	40	38	16	2	orange	11	5
26-nov-13	B211_Dmel_raised_22deg	B211	40	39	16	1	apple	3	6
26-nov-13	B211_Dmel_raised_22deg	B211	40	39	16	1	orange	10	3
26-nov-13	R10_Dmel_raised_22deg	R10	40	37	16	3	apple	0	12
26-nov-13	R10_Dmel_raised_22deg	R10	40	39	16	1	orange	5	1
26-nov-13	R3_Dmel_raised_22deg	R3	40	39	16	1	apple	8	1
26-nov-13	R3_Dmel_raised_22deg	R3	40	40	16	0	orange	0	6
26-nov-13	R5_Dmel_raised_22deg	R5	40	40	16	0	apple	3	8
26-nov-13	R5_Dmel_raised_22deg	R5	40	40	16	0	orange	10	10
2-Dec-13	R1_Dmel_raised_22deg	R1	40	40	15	0	apple	5	5
2-Dec-13	R1_Dmel_raised_22deg	R1	40	40	15	0	orange	6	1
2-Dec-13	R2_Dmel_raised_22deg	R2	40	40	15	0	apple	0	25
2-Dec-13	R2_Dmel_raised_22deg	R2	40	40	15	0	orange	7	21
2-Dec-13	R6_Dmel_raised_22deg	R6	40	40	15	0	apple	0	0
2-Dec-13	R6_Dmel_raised_22deg	R6	40	39	15	1	orange	0	0
2-Dec-13	R7_Dmel_raised_22deg	R7	40	38	15	2	apple	25	7
2-Dec-13	R7_Dmel_raised_22deg	R7	40	40	15	0	orange	15	13
2-Dec-13	R9_Dmel_raised_22deg	R9	40	40	15	0	apple	15	11
2-Dec-13	R9_Dmel_raised_22deg	R9	40	40	15	0	orange	15	20
3-Dec-13	R1_Dmel_raised_22deg	R1	40	39	15	1	apple	0	3
3-Dec-13	R1_Dmel_raised_22deg	R1	40	40	15	0	orange	1	1
3-Dec-13	R2_Dmel_raised_22deg	R2	40	40	15	0	apple	6	19
3-Dec-13	R2_Dmel_raised_22deg	R2	40	40	15	0	orange	5	6
3-Dec-13	R6_Dmel_raised_22deg	R6	40	37	15	3	apple	0	0
3-Dec-13	R6_Dmel_raised_22deg	R6	40	35	15	5	orange	0	0
3-Dec-13	R7_Dmel_raised_22deg	R7	40	38	15	2	apple	1	27
3-Dec-13	R7_Dmel_raised_22deg	R7	40	40	15	0	orange	13	11
3-Dec-13	R9_Dmel_raised_22deg	R9	40	39	15	1	apple	5	7
3-Dec-13	R9_Dmel_raised_22deg	R9	40	38	15	2	orange	7	8
4-Dec-13	R3_Dmel_raised_22deg	R3	40	40	15	0	apple	4	16
4-Dec-13	R3_Dmel_raised_22deg	R3	40	40	15	0	orange	5	9
4-Dec-13	R5_Dmel_raised_22deg	R5	40	40	15	0	apple	5	4
4-Dec-13	R5_Dmel_raised_22deg	R5	40	40	15	0	orange	10	4
4-Dec-13	R10_Dmel_raised_22deg	R10	40	34	15	6	apple	0	5
4-Dec-13	R10_Dmel_raised_22deg	R10	40	31	15	9	orange	1	3
4-Dec-13	B101_Dmel_raised_22deg	B101	40	29	15	11	apple	2	13
4-Dec-13	B101_Dmel_raised_22deg	B101	40	30	15	10	orange	6	2
4-Dec-13	B192_Dmel_raised_22deg	B192	40	39	15	1	apple	13	7
4-Dec-13	B192_Dmel_raised_22deg	B192	40	37	15	3	orange	6	12
4-Dec-13	B211_Dmel_raised_22deg	B211	40	40	15	0	apple	3	7
4-Dec-13	B211_Dmel_raised_22deg	B211	40	40	15	0	orange	11	11
