# Supplementary material for: Large-scale assessment of olfactory preferences and learning in Drosophila melanogaster: behavioral and genetic components
Source: PeerJ. 2015 Sep 1;3:e1214. doi: 10.7717/peerj.1214 (PMC4562235; doi:10.7717/peerj.1214)
Supplement: Data S4 — Inbred lines learning [file peerj-03-1214-s004.txt]

Date	Line	Flytype	N_start 	N_start_after_starvation	Hours_starvation	Dead_after_starvation	Plus_stimulus	Total_apple_choices	Total_orange_choices
1-Aug-13	B101	inbred	40	38	15	2	apple	5	8
1-Aug-13	B101	inbred	40	31	15	9	orange	4	9
20-Aug-13	B101	inbred	40	35	15	5	apple	7	8
20-Aug-13	B101	inbred	40	32	15	8	orange	1	4
27-Aug-13	B101	inbred	40	33	15	7	apple	4	15
27-Aug-13	B101	inbred	40	33	15	7	orange	6	7
11-Sep-13	B101	inbred	40	31	15	9	apple	13	6
11-Sep-13	B101	inbred	40	27	15	13	orange	3	8
18-Sep-13	B101	inbred	40	21	15	19	apple	4	5
18-Sep-13	B101	inbred	40	24	15	16	orange	3	4
20-Sep-13	B101	inbred	40	37	15	3	apple	5	4
20-Sep-13	B101	inbred	40	34	15	6	orange	3	6
26-Sep-13	B101	inbred	40	35	15	5	apple	7	12
26-Sep-13	B101	inbred	40	35	15	5	orange	6	7
1-Oct-13	B101	inbred	40	35	15	5	apple	8	3
1-Oct-13	B101	inbred	40	36	15	4	orange	6	1
1-Aug-13	B192	inbred	40	38	15	2	apple	13	14
1-Aug-13	B192	inbred	40	40	15	0	orange	16	13
20-Aug-13	B192	inbred	40	33	15	7	apple	18	17
20-Aug-13	B192	inbred	40	34	15	6	orange	15	9
27-Aug-13	B192	inbred	40	39	15	1	apple	18	18
27-Aug-13	B192	inbred	40	40	15	0	orange	17	18
11-Sep-13	B192	inbred	40	36	15	4	apple	21	5
11-Sep-13	B192	inbred	40	39	15	1	orange	14	15
18-Sep-13	B192	inbred	40	39	15	1	apple	19	12
18-Sep-13	B192	inbred	40	39	15	1	orange	7	20
20-Sep-13	B192	inbred	40	37	15	3	apple	5	9
20-Sep-13	B192	inbred	40	31	15	9	orange	3	4
26-Sep-13	B192	inbred	40	39	15	1	apple	19	19
26-Sep-13	B192	inbred	40	40	15	0	orange	15	11
1-Oct-13	B192	inbred	40	36	15	4	apple	7	15
1-Oct-13	B192	inbred	40	38	15	2	orange	11	14
1-Aug-13	B211	inbred	40	40	15	0	apple	6	16
1-Aug-13	B211	inbred	40	40	15	0	orange	11	12
20-Aug-13	B211	inbred	40	36	15	4	apple	5	9
20-Aug-13	B211	inbred	40	32	15	8	orange	3	8
27-Aug-13	B211	inbred	40	37	15	3	apple	12	11
27-Aug-13	B211	inbred	40	39	15	1	orange	5	12
11-Sep-13	B211	inbred	40	40	15	0	apple	9	8
11-Sep-13	B211	inbred	40	39	15	1	orange	17	3
18-Sep-13	B211	inbred	40	39	15	1	apple	7	3
18-Sep-13	B211	inbred	40	40	15	0	orange	2	16
20-Sep-13	B211	inbred	40	39	15	1	apple	5	6
20-Sep-13	B211	inbred	40	38	15	2	orange	6	9
26-Sep-13	B211	inbred	40	35	15	5	apple	5	11
26-Sep-13	B211	inbred	40	40	15	0	orange	4	13
1-Oct-13	B211	inbred	40	40	15	0	apple	5	13
1-Oct-13	B211	inbred	40	35	15	5	orange	3	11
30-Jul-13	R1	inbred	40	38	15	2	apple	9	7
30-Jul-13	R1	inbred	40	40	15	0	orange	2	13
13-Aug-13	R1	inbred	40	40	15	0	apple	6	21
13-Aug-13	R1	inbred	40	39	15	1	orange	9	14
22-Aug-13	R1	inbred	40	38	15	2	apple	7	6
22-Aug-13	R1	inbred	40	39	15	1	orange	5	18
10-Sep-13	R1	inbred	40	39	15	1	apple	13	7
10-Sep-13	R1	inbred	40	38	15	2	orange	12	10
12-Sep-13	R1	inbred	40	35	15	5	apple	6	2
12-Sep-13	R1	inbred	40	40	15	0	orange	3	8
17-Sep-13	R1	inbred	40	40	15	0	apple	4	6
17-Sep-13	R1	inbred	40	40	15	0	orange	8	8
24-Sep-13	R1	inbred	40	40	15	0	apple	6	5
24-Sep-13	R1	inbred	40	40	15	0	orange	2	9
25-Sep-13	R1	inbred	40	40	15	0	apple	7	0
25-Sep-13	R1	inbred	40	39	15	1	orange	0	5
30-Jul-13	R2	inbred	40	39	15	1	apple	21	19
30-Jul-13	R2	inbred	40	40	15	0	orange	1	31
13-Aug-13	R2	inbred	40	37	15	3	apple	7	28
13-Aug-13	R2	inbred	40	37	15	3	orange	7	16
22-Aug-13	R2	inbred	40	32	15	8	apple	16	11
22-Aug-13	R2	inbred	40	33	15	7	orange	5	12
10-Sep-13	R2	inbred	40	37	15	3	apple	12	17
10-Sep-13	R2	inbred	40	36	15	4	orange	16	14
12-Sep-13	R2	inbred	40	37	15	3	apple	32	5
12-Sep-13	R2	inbred	40	40	15	0	orange	1	35
17-Sep-13	R2	inbred	40	34	15	6	apple	19	4
17-Sep-13	R2	inbred	40	35	15	5	orange	12	23
24-Sep-13	R2	inbred	40	36	15	4	apple	21	1
24-Sep-13	R2	inbred	40	39	15	1	orange	3	26
25-Sep-13	R2	inbred	40	40	15	0	apple	30	2
25-Sep-13	R2	inbred	40	39	15	1	orange	21	10
1-Aug-13	R3	inbred	40	38	15	2	apple	23	11
1-Aug-13	R3	inbred	40	39	15	1	orange	6	22
20-Aug-13	R3	inbred	40	39	15	1	apple	21	19
20-Aug-13	R3	inbred	40	39	15	1	orange	9	30
27-Aug-13	R3	inbred	40	32	15	8	apple	19	6
27-Aug-13	R3	inbred	40	35	15	5	orange	12	15
11-Sep-13	R3	inbred	40	29	15	11	apple	15	11
11-Sep-13	R3	inbred	40	27	15	13	orange	8	7
18-Sep-13	R3	inbred	40	39	15	1	apple	29	0
18-Sep-13	R3	inbred	40	40	15	0	orange	6	14
20-Sep-13	R3	inbred	40	38	15	2	apple	11	1
20-Sep-13	R3	inbred	40	38	15	2	orange	0	14
26-Sep-13	R3	inbred	40	38	15	2	apple	7	5
26-Sep-13	R3	inbred	40	36	15	4	orange	0	16
1-Oct-13	R3	inbred	40	39	15	1	apple	6	2
1-Oct-13	R3	inbred	40	37	15	3	orange	7	4
1-Aug-13	R5	inbred	28	28	15	0	apple	6	15
1-Aug-13	R5	inbred	26	26	15	0	orange	1	12
20-Aug-13	R5	inbred	36	27	15	9	apple	6	4
20-Aug-13	R5	inbred	36	33	15	3	orange	5	4
27-Aug-13	R5	inbred	40	34	15	6	apple	4	9
27-Aug-13	R5	inbred	40	39	15	1	orange	9	17
11-Sep-13	R5	inbred	40	35	15	5	apple	2	7
11-Sep-13	R5	inbred	40	31	15	9	orange	2	17
18-Sep-13	R5	inbred	40	33	15	7	apple	14	2
18-Sep-13	R5	inbred	40	37	15	3	orange	6	12
20-Sep-13	R5	inbred	40	40	15	0	apple	10	2
20-Sep-13	R5	inbred	40	40	15	0	orange	6	7
26-Sep-13	R5	inbred	40	39	15	1	apple	13	5
26-Sep-13	R5	inbred	40	38	15	2	orange	6	13
1-Oct-13	R5	inbred	40	33	15	7	apple	2	14
1-Oct-13	R5	inbred	40	34	15	6	orange	2	20
30-Jul-13	R6	inbred	40	37	15	3	apple	3	6
30-Jul-13	R6	inbred	40	39	15	1	orange	1	9
13-Aug-13	R6	inbred	40	40	15	0	apple	1	0
13-Aug-13	R6	inbred	40	38	15	2	orange	0	0
22-Aug-13	R6	inbred	40	37	15	3	apple	2	0
22-Aug-13	R6	inbred	40	35	15	5	orange	0	0
10-Sep-13	R6	inbred	40	35	15	5	apple	2	1
10-Sep-13	R6	inbred	40	34	15	6	orange	0	0
12-Sep-13	R6	inbred	40	38	15	2	apple	1	1
12-Sep-13	R6	inbred	40	37	15	3	orange	0	0
17-Sep-13	R6	inbred	40	39	15	1	apple	0	0
17-Sep-13	R6	inbred	40	40	15	0	orange	0	0
24-Sep-13	R6	inbred	40	39	15	1	apple	0	0
24-Sep-13	R6	inbred	40	40	15	0	orange	0	0
25-Sep-13	R6	inbred	40	39	15	1	apple	0	0
25-Sep-13	R6	inbred	40	40	15	0	orange	0	0
30-Jul-13	R7	inbred	40	40	15	0	apple	16	17
30-Jul-13	R7	inbred	40	40	15	0	orange	11	20
13-Aug-13	R7	inbred	40	29	15	11	apple	10	9
13-Aug-13	R7	inbred	40	24	15	16	orange	5	12
22-Aug-13	R7	inbred	40	36	15	4	apple	14	17
22-Aug-13	R7	inbred	40	37	15	3	orange	13	16
10-Sep-13	R7	inbred	40	33	15	7	apple	16	14
10-Sep-13	R7	inbred	40	32	15	8	orange	7	19
12-Sep-13	R7	inbred	40	39	15	1	apple	14	18
12-Sep-13	R7	inbred	40	40	15	0	orange	13	23
17-Sep-13	R7	inbred	40	37	15	3	apple	6	15
17-Sep-13	R7	inbred	40	38	15	2	orange	4	17
24-Sep-13	R7	inbred	40	39	15	1	apple	14	15
24-Sep-13	R7	inbred	40	40	15	0	orange	9	15
25-Sep-13	R7	inbred	40	39	15	1	apple	10	14
25-Sep-13	R7	inbred	40	40	15	0	orange	1	7
30-Jul-13	R9	inbred	40	40	15	0	apple	14	13
30-Jul-13	R9	inbred	40	35	15	5	orange	7	22
13-Aug-13	R9	inbred	40	35	15	5	apple	13	12
13-Aug-13	R9	inbred	40	39	15	1	orange	9	21
22-Aug-13	R9	inbred	40	40	15	0	apple	19	5
22-Aug-13	R9	inbred	40	37	15	3	orange	7	15
10-Sep-13	R9	inbred	40	31	15	9	apple	12	1
10-Sep-13	R9	inbred	40	30	15	10	orange	3	14
12-Sep-13	R9	inbred	40	34	15	6	apple	14	7
12-Sep-13	R9	inbred	40	33	15	7	orange	4	10
17-Sep-13	R9	inbred	40	30	15	10	apple	9	7
17-Sep-13	R9	inbred	40	34	15	6	orange	4	18
24-Sep-13	R9	inbred	40	38	15	2	apple	13	2
24-Sep-13	R9	inbred	40	36	15	4	orange	2	7
25-Sep-13	R9	inbred	40	36	15	4	apple	7	12
25-Sep-13	R9	inbred	40	37	15	3	orange	0	12
1-Aug-13	R10	inbred	40	36	15	4	apple	2	17
1-Aug-13	R10	inbred	40	39	15	1	orange	0	19
20-Aug-13	R10	inbred	40	27	15	13	apple	7	7
20-Aug-13	R10	inbred	40	34	15	6	orange	3	7
27-Aug-13	R10	inbred	40	25	15	15	apple	1	12
27-Aug-13	R10	inbred	40	30	15	10	orange	3	10
11-Sep-13	R10	inbred	40	36	15	4	apple	7	25
11-Sep-13	R10	inbred	40	38	15	2	orange	0	17
18-Sep-13	R10	inbred	40	29	15	11	apple	5	12
18-Sep-13	R10	inbred	40	31	15	9	orange	2	8
20-Sep-13	R10	inbred	40	35	15	5	apple	5	6
20-Sep-13	R10	inbred	40	32	15	8	orange	0	6
26-Sep-13	R10	inbred	40	24	15	16	apple	0	6
26-Sep-13	R10	inbred	40	26	15	14	orange	0	4
1-Oct-13	R10	inbred	40	38	15	2	apple	1	2
1-Oct-13	R10	inbred	40	36	15	4	orange	1	4
